# Supplementary material for: Fermented whey-based product improves the quality of life of males with moderate lower urinary tract symptoms: A randomized double-blind study
Source: PLoS One. 2018 Feb 23;13(2):e0191640. doi: 10.1371/journal.pone.0191640 (PMC5825006; doi:10.1371/journal.pone.0191640)
Supplement: S2 Table — (XLSX) [file pone.0191640.s004.xlsx]

## Sheet: Leht1
Katse	n=23
							8-isoP I	8-isoP II										I	II
13							80	70										120131	120133
14							77.1	70										120141	120143
15							63.7	63										120151	120153
16							84.8	65										120161	120163
17							85.9	80										120171	120173
18							65.6	52.1										120181	120183
19							91.4	75										120191	120193
20							81.8	76.6										120201	120203
26							54.3	50										120261	120263
28							68.7	49.6										120281	120283
29							68.4	63.7										120291	120293
30							54.8	38.1										120301	120303
31							124.6	78										120311	120313
32							76.7	74										120321	120323
33							93.4	70.2										120331	120333
34							48.5	60										120341	120343
35							35.9	26.1										120351	120353
36							28.9	16.9										120361	120363
37							63.7	50.3										120371	120373
38							43	36										120381	120383
39							71.5	73.1										120391	120393
40							66.9	50.4										120401	120403
41							40	39										120411	120413
							68.2435	57.7
							15.4482	14.0417
p								0.000177691
		2012-2014		Kontroll		n=21
	I	II		I	II
				8-isoP I	8-isoP
	120011	120013		70.2	65.7
	120021	120023		100.5	99.6
	120031	120033		96	80.3
	120041	120043		93	95
	120051	120053		87.2	92.9
	120061	120063		65	66.3
	120071	120073		95	90
	120081	120083		45.5	60
	120091	120093		55	56
	120101	120103		59.8	59
	120111	120113		79.5	83.5
	120121	120123		78.8	107
	120211	120213		56.3	55.8
	120231	120233		88.5	80.3
	120241	120243		67.4	68.8
	120251	120253		58.8	58.7
	140011	140013		82.1	83.3
	140021	140023		102	92
	140031	140033		76	71.9
	140041	140043		73.4	73.8
	140051	140053		38	38.1
				74.6667	75.1429
				14.297	13.861
